# Supplementary material for: Utility of spherical human liver microtissues for prediction of clinical drug-induced liver injury
Source: Arch Toxicol. 2017 Jun 13;91(8):2849–63. doi: 10.1007/s00204-017-2002-1 (PMC5515971; doi:10.1007/s00204-017-2002-1)
Supplement: Supplementary file 3 — Supplementary material 3 (XLSX 166 kb) [file 204_2017_2002_MOESM3_ESM.xlsx]

## Sheet: Title and author info
Utility of Spherical Human Liver Microtissues for Prediction of Clinical Drug-Induced Liver Injury
Proctor, WR2, Foster,AJ1†, Vogt, J2, Summers, C1, Middleton, B1, Pilling, MA1, Sheinson,D2, Kijanska,M3, Ströbel, S3, Haugstetter, J3, Kelm, JM3, Misner, D2, Morgan, P1, Messner, S3, Williams, D1
1 Drug Safety and Metabolism, †Discovery Sciences, AstraZeneca, Alderley Park, Macclesfield, Cheshire, SK10 4TG, and Cambridge Science Park, Cambridge, Cambridgeshire, CB4 0WG, United Kingdom
2 Investigative Toxicology, Department of Safety Assessment, Genentech, Inc. 1 DNA Way, South San Fransisco, CA, 94080, USA
3 InSphero AG, Wagistrasse 27, 8952 Schlieren, Switzerland
†Corresponding author: Alison Foster, Drug Safety and Metabolism, AstraZeneca, Cambridge Science Park, Cambridge, Cambridgeshire, CB4 0WG, United Kingdom email address: alison.foster2@astrazeneca.com

## Sheet: S1 Annotation and Cmax
Proctor et al. Supplementary information. Part 1, tables
Utility of Spherical Human Liver Microtissues for Prediction of Clinical Drug-Induced Liver Injury
Proctor, WR2, Foster,AJ1†,Vogt, J2, Summers, C1, Middleton, B1, Pilling, MA1, Sheinson, D2, Kijanska,M3, Ströbel, S3, Haugstetter, J3, Kelm, JM3, Misner, D2, Morgan, P1, Messner, S3, Williams, D1
1 Drug Safety and Metabolism, †Discovery Sciences, AstraZeneca, Alderley Park, Macclesfield, Cheshire, SK10 4TG, and Cambridge Science Park, Cambridge, Cambridgeshire, CB4 0WG, United Kingdom
2 Investigative Toxicology, Department of Safety Assessment, Genentech, Inc. 1 DNA Way, South San Fransisco, CA, 94080, USA
3 InSphero AG, Schlieren, Switzerland
†Corresponding author Alison Foster Drug Safety and Metabolism, Cambridge Science Park, Cambridge, Cambridgeshire, CB4 0WG, United Kingdom. email address: alison.foster2@astrazeneca.com
Supplementary table S-1. DILI Classification and Human Total Cmax, .
DILI severity categorization of the 110 compounds was undertaken according to Garside et al. 2014 using information extracted from the peer reviewed scientific literature and from data contained in product labels. FDA liver toxicity knowledge database (LTKB) DILI classification is included in the table for comparison purposes. The pattern of DILI (hepatocellular, cholestatic or mixed hepatocellul…
						FDA DILI Classification, Chen et al 2016 / Chen et al 2011
Drug name	DILI category	DILI pattern	References	Cmax (µM)	References	Status/label	DILI severity score	LTKB DILI classification
Amiodarone	1. Severe Clinical DILI	Mixed; Black Box Warning	Stricker 1992; Manufacturer's package insert	5.26877	Shiga et al. 2011	BW	8	most DILI concern
Benoxaprofen	1. Severe Clinical DILI	Mixed; Withdrawn	Stricker 1992	149.143	Smith et al. 1977	WD	8	most DILI concern
Benzbromarone	1. Severe Clinical DILI	Hepatocellular; Withdrawn	Lee 2008	23.5805	Regenthal et al. 1999	WD	8	most DILI concern
Bosentan	1. Severe Clinical DILI	Cholestatic; Black Box Warning	Kaplowitz and DeLeve 2007	7.43273	Van Giersbergen and Dingmanse 2005	BW	7	most DILI concern
Danazol	1. Severe Clinical DILI	Cholestatic; Black Box Warning	Manufacturer's package insert	207.435	Micromedex	BW	8	most DILI concern
Dantrolene	1. Severe Clinical DILI	Mixed; Black Box Warning	Stricker 1992	3.946	Xu et al. 2008	BW	8	most DILI concern
Felbamate	1. Severe Clinical DILI	Hepatocellular; Black Box Warning	Zimmerman 1999	398.758	Regenthal et al. 1999	BW	7	most DILI concern
Flutamide	1. Severe Clinical DILI	Mixed; Black Box Warning	Stricker 1992; Manufacturer's package insert	5.43061	Regenthal et al. 1999	BW	8	most DILI concern
Ketoconazole	1. Severe Clinical DILI	Mixed; Black Box Warning	Stricker 1992	11.2903	Regenthal et al. 1999	BW	8	most DILI concern
Lapatinib	1. Severe Clinical DILI	Hepatocellular; Black Box Warning	LiverTox.nih.gov [Accessed 28/01/2016]	19.0197	Tykerb ® Prescribing Information from drugs@FDA	BW	8	most DILI concern
Methotrexate	1. Severe Clinical DILI	Hepatocellular; Black Box Warning	Stricker 1992	4.99516	Regenthal et al. 1999	BW	3	most DILI concern
Nefazodone	1. Severe Clinical DILI	Mixed; Black Box Warning	Aranda-Michel et al. 1999; Reuben et al. 2010; Manufacturer's package insert	4.25526	Regenthal et al. 1999	BW	8	most DILI concern
Perhexiline	1. Severe Clinical DILI	Hepatocellular; Withdrawn	Stricker 1992	2.16224	Xu et al. 2008	WD	8	most DILI concern
Sitax(s)entan	1. Severe Clinical DILI	Mixed; Withdrawn	Martindale 2012; Lavelle et al. 2009	28.5777	Scott 2007	WD	8	most DILI concern
Stavudine	1. Severe Clinical DILI	Cholestatic; Black Box Warning	Manufacturer's package insert	3.46278	Xu et al. 2008	BW	8	most DILI concern
Sudoxicam	1. Severe Clinical DILI	Hepatocellular; Withdrawn	Obach et al. 2008; Zimmerman 1999	77.0644	Scherrer and Whitehouse 1974
Sunitinib	1. Severe Clinical DILI	Hepatocellular; Black Box Warning	Pariente et al. 2006; Manufacturer's package insert	70.8	Porceddu et al. 2012	BW	8	most DILI concern
Tienilic Acid	1. Severe Clinical DILI	Hepatocellular; Withdrawn	Stricker 1992	82.737	Clarke's Analysis of Drugs and Poisons
Tolcapone	1. Severe Clinical DILI	Hepatocellular; Withdrawn in EU 1998; re-licensed 2004; Black Box Warning	Zimmerman 1999	47.577	Regenthal et al. 1999	BW	8	most DILI concern
Troglitazone	1. Severe Clinical DILI	Mixed; Withdrawn	Kaplowitz and DeLeve 2007	6.38674	Xu et al. 2008	WD	8	most DILI concern
Trovafloxacin	1. Severe Clinical DILI	Hepatocellular; Withdrawn EU, Black Box Warning US	FDA Package insert	5.01978	Xu et al. 2008	WD	8	most DILI concern
Valproic acid	1. Severe Clinical DILI	Mixed; Black Box Warning	Stricker 1992	693.433	Regenthal et al. 1999	BW	8	most DILI concern
Ximelagatran	1. Severe Clinical DILI	Hepatocellular; Withdrawn	Lucena et al. 2008	0.45	Porceddu et al. 2012	WD	8	most DILI concern
Amodiaquine	2. High Clinical DILI Concern	Mixed	Stricker 1992; Martindale 2012; Manufacturer's package insert	1.91086	Clarke's Analysis of Drugs and Poisons
Atorvastatin	2. High Clinical DILI Concern	Cholestatic	Manufacturer's package insert	0.06	Porceddu et al. 2012	WP	5	most DILI concern
Azathioprine	2. High Clinical DILI Concern	Mixed	Stricker 1992	7.21337	Regenthal et al. 1999	WP	5	most DILI concern
Carbamazepine	2. High Clinical DILI Concern	Mixed	Stricker 1992; Manufacturer's package insert	50.7896	Regenthal et al. 1999	WP	7	most DILI concern
Celocoxib	2. High Clinical DILI Concern	Cholestatic	El Hajj et al. 2009; Manufacturer's package insert	2.54497	McAdam et al. 1999
Clozapine	2. High Clinical DILI Concern	Mixed	Zimmerman 1999; Macfarlane et al. 1997; Manufacturer's package insert	2.44781	Regenthal et al. 1999	WP	5	most DILI concern
Diclofenac	2. High Clinical DILI Concern	Mixed	Stricker 1992; Reuben et al. 2010; Manufacturer's package insert	10.13	Regenthal et al. 1999	WP	8	most DILI concern
Flucloxacillin	2. High Clinical DILI Concern	Cholestatic	Koek et al. 1994; Stricker 1992	66.0982	Regenthal et al. 1999
Imipramine	2. High Clinical DILI Concern	Mixed	Stricker 1992; Manufacturer's package insert; Kaplowitz and DeLeve 2007	0.534931	Regenthal et al. 1999	AR	3	less DILI concern
Indomethacin	2. High Clinical DILI Concern	Mixed	Stricker 1992; Manufacturer's package insert	8.38481	Regenthal et al. 1999	WP	8	most DILI concern
Itraconazole	2. High Clinical DILI Concern	Mixed	Kaplowitz & DeLeve 2007	2.83435	Regenthal et al. 1999	WP	8	most DILI concern
Levofloxacin	2. High Clinical DILI Concern	Mixed	Coban et al. 2005; Figueira-Coelho et al. 2010	15.7733	Xu et al. 2008	WP	8	most DILI concern
Meloxicam	2. High Clinical DILI Concern	Mixed	Obach et al. 2008; Manufacturer's package insert	5.21	Helmy et al. 2013	WP	3	less DILI concern
Naproxen	2. High Clinical DILI Concern	Mixed	Stricker 1992; Manufacturer's package insert; LiverTox.nih.gov [Accessed 31/03/2016]	325.719	Regenthal et al. 1999	WP	3	less DILI concern
Nimesulide	2. High Clinical DILI Concern	Mixed	Zimmerman 1999, Manufacturer's package insert, Martindale 2012	21.0827	Xu et al. 2008	WD	8	most DILI concern
Nitrofurantoin	2. High Clinical DILI Concern	Mixed	Stricker 1992; Reuben et al. 2010; Manufacturer's package insert	20.9943	Regenthal et al. 1999	WP	8	most DILI concern
Paroxetine	2. High Clinical DILI Concern	Hepatocellular	Stricker 1992; Zimmerman 1999; Manufacturer's package insert	0.2	O'Brien et al. 2006	AR	8	less DILI concern
Rosiglitazone	2. High Clinical DILI Concern	Mixed	Floyd et al. 2009; El-Naggar et al. 2008; Kaplowitz and DeLeve 2013	1.04357	Xu et al. 2008	WP	3	less DILI concern
Simvastatin	2. High Clinical DILI Concern	Mixed	Stricker 1992; Manufacturer's package insert	0.0238909	Xu et al. 2008	WP	3	less DILI concern
Tacrine	2. High Clinical DILI Concern	Hepatocellular	Stricker 1992	0.0796933	Xu et al. 2008	WP	7	most DILI concern
Tamoxifen	2. High Clinical DILI Concern	Mixed	Stricker 1992; Manufacturer's package insert	0.4	Xu et al. 2008	WP	8	most DILI concern
Ticlopidine	2. High Clinical DILI Concern	Mixed	Stricker 1999; Kaplowitz and DeLeve, 2007; Zimmeman 1999; Manufacturer's package insert	8.07473	Xu et al. 2008	WP	4	most DILI concern
Zileuton	2. High Clinical DILI Concern	Hepatocellular	Kaplowitz and DeLeve, 2007	13.1195	Xu et al. 2008	WP	5	most DILI concern
Acetaminophen	3. Low Clinical DILI Concern	Hepatocellular	Stricker 1992; Reuben et al. 2010; Zimmerman 1999	165.384	Regenthal et al. 1999	WP	5	most DILI concern
Acetylsalicylic acid	3. Low Clinical DILI Concern	Hepatocellular	Stricker 1992; Zimmerman 1999; Manufacturer's package insert	1110.12	Schulz and Schmold 2003	WP	5
Amitriptyline	3. Low Clinical DILI Concern	Mixed	Stricker 1992; Zimmerman 1999	0.720955	Regenthal et al. 1999	AR	5	less DILI concern
beta-Estradiol	3. Low Clinical DILI Concern	Cholestatic	Stricker 1992; Zimmerman 1999; LiverTox.nih.gov [Accessed 2016]	0.0006	Porceddu et al. 2012	AR	2	less DILI concern
Chlorpheniramine	3. Low Clinical DILI Concern	Mixed	Zimmerman 1999	0.0437198	Regenthal et al. 1999	NM	0	no DILI concern
Chlorpromazine	3. Low Clinical DILI Concern	Cholestatic	Stricker 1992	0.94084	Xu et al. 2008	AR	2	less DILI concern
Clomipramine	3. Low Clinical DILI Concern	Mixed	Zimmerman 1999; Stricker 1992; Manufacturer's package insert	0.794024	Regenthal et al. 1999	WP	3	less DILI concern
Cyclophosphamide	3. Low Clinical DILI Concern	Hepatocellular	Manufacturer's package insert; Stricker 1992; Zimmerman 1999	143	O'Brien et al. 2006	AR	5	less DILI concern
Desipramine	3. Low Clinical DILI Concern	Cholestatic		1.87701	Regenthal et al. 1999	AR	3	Ambiguous DILI concern
Fluoxetine	3. Low Clinical DILI Concern	Hepatocellular	Zimmerman 1999; Manufacturer's package insert; Martindales; Lucena et al. 2003	0.0484925	Xu et al. 2008	AR	3	less DILI concern
Furazolidone	3. Low Clinical DILI Concern	mixed	Stricker 1992; Zimmerman 1999; Manufacturer's package insert	1.51004	Xu et al. 2008
Metformin	3. Low Clinical DILI Concern	Mixed	Kaplowitz and DeLeve 2007	7.7421	Regenthal et al. 1999	NM	0	less DILI concern
Mitomycin C	3. Low Clinical DILI Concern	Hepatocellular	Stricker 1992; Zimmerman 1999	7.1	Porceddu et al. 2012	NM	0	less DILI concern
Nifedipine	3. Low Clinical DILI Concern	Mixed	Stricker 1992	0.288742	Regenthal et al. 1999	WP	3	less DILI concern
Penicillin V	3. Low Clinical DILI Concern	usually cholestatic (but may be hepatocellular if tested soon after onset)	Zimmerman 1999; Stricker 1992; LiverTox.nih.gov [Accessed 28/01/2016]	14.2698	Martindale 2016	NM	0	no DILI concern
Phenformin	3. Low Clinical DILI Concern		Kaplowitz and DeLeve 2007; Stricker 1992	0.63	O'Brien et al. 2006
Pimozide	3. Low Clinical DILI Concern	Cholestatic	Stricker 1992; Zimmerman 1999; Manufacturer's package insert	0.11	O'Brien et al. 2006	NM	0	no DILI concern
Pioglizatone	3. Low Clinical DILI Concern	Mixed	Floyd et al. 2009; Manufacturer's package insert	2.94581	Xu et al 2008	WP	3	less DILI concern
Quinacrine	3. Low Clinical DILI Concern	Hepatocellular	Zimmerman 1999	257.526	Shannon et al. 1944
Rosuvastatin	3. Low Clinical DILI Concern	usually hepatocellular, although cholestatic cases have also been reported	Manufacturer's package insert; LiverTox.nih.gov [Accessed 28/01/2016]	0.01	O'Brien et al. 2006	WP	3	less DILI concern
Spectinomycin	3. Low Clinical DILI Concern	Cholestatic	Martindale 2012; Stricker 1992	322.97	Porceddu et al. 2012	AR	3	Ambiguous DILI concern
Tretinoin	3. Low Clinical DILI Concern	Cholestatic	Manufacturer's package insert; Perea et al. 2000	1.33138	Xu et al. 2008	WP	3	Ambiguous DILI concern
Verapamil	3. Low Clinical DILI Concern	Hepatocellular	Burgunder et al. 1988; Manufacturer's package insert	0.549932	Regenthal et al. 1999	WP	3	less DILI concern
Bumetanide	4. Enzyme Elevations in Clinic		Manufacturer's package insert	0.0847932	Xu et al. 2008	WP	3	Ambiguous DILI concern
Buspirone	4. Enzyme Elevations in Clinic		Manufacturer's package insert	0.0103761	Regenthal et al. 1999	AR	3	Ambiguous DILI concern
Cycloserine	4. Enzyme Elevations in Clinic		Stricker 1992; Manufacturer's package insert	333.039	Clarke's Analysis of Drugs and Poisons	WP	3	Ambiguous DILI concern
Dabigatran	4. Enzyme Elevations in Clinic		Manufacturer's package insert; LiverTox.nih.gov [Accessed 28/01/2016]	0.373261	Manufacturer's package insert
Dexamethasone	4. Enzyme Elevations in Clinic		Manufacturer's package insert	0.224227	Xu et al. 2008	AR	3	Ambiguous DILI concern
Entacapone	4. Enzyme Elevations in Clinic		McBurney et al. 2012; Manufacturer's package insert	3.27557	Schulz and Schmold 2003	NM	0	less DILI concern
Ethotion	4. Enzyme Elevations in Clinic			367.233	Clarke's Analysis of Drugs and Poisons	WP	3	Ambiguous DILI concern
Felodipine	4. Enzyme Elevations in Clinic			0.0312293	Schulz and Schmold 2003	AR	3	less DILI concern
Fludarabine	4. Enzyme Elevations in Clinic			0.170038	Foran et al. 1999	NM	0	no DILI concern
Meclofenamate	4. Enzyme Elevations in Clinic		Manufacturer's package insert	81.0741	Xu et al. 2008	WP	3	Ambiguous DILI concern
Minoxidil	4. Enzyme Elevations in Clinic		LiverTox.nih.gov [Accessed 28/01/2016]	1.19474	Schulz and Schmold 2003	NM	N/A	no DILI concern
Nadolol	4. Enzyme Elevations in Clinic			0.808013	Schulz and Schmold 2003	WP	3	Ambiguous DILI concern
Nicardipine	4. Enzyme Elevations in Clinic			0.0813296	Xu et al. 2008	AR	3	Ambiguous DILI concern
Pargyline	4. Enzyme Elevations in Clinic		Dawson et al. 2012	1.00485	Campbell et al. 1992
Penbutolol	4. Enzyme Elevations in Clinic			1.02941	Schulz and Schmold 2003	NM	N/A	no DILI concern
Theophylline	4. Enzyme Elevations in Clinic		LiverTox.nih.gov [Accessed 28/01/2016]; Zimmerman 1999	83.81	Róvei et al. 1982	NM	0	no DILI concern
Albuterol	5. No DILI			0.0835733	Schulz and Schmold 2003	NM	N/A	no DILI concern
Alendronate	5. No DILI			0.0200723	Schulz and Schmold 2003	NM	0	no DILI concern
Ambrisentan	5. No DILI		FDA.gov [Accessed 2016]	0.792749	Market et al. 2013	BW	7	Ambiguous DILI concern
Benserazide	5. No DILI			3.88742	Clarke's Analysis of Drugs and Poisons
Benztropine	5. No DILI			0.585499	Schulz and Schmold 2003	NM	0	no DILI concern
Digoxin	5. No DILI			0.005	PharmaPendium	NM	0	no DILI concern
Flavoxate	5. No DILI			1.78818	Brittain 2002	NM	0	no DILI concern
Flumazenil	5. No DILI			1.12105	Xu et al. 2008	NM	0	no DILI concern
Guanethidine	5. No DILI			0.0504261	Schulz and Schmold 2003	NM	0	no DILI concern
Hyoscyamine (Daturine)	5. No DILI			0.0863946	Regenthal et al. 1999
Indoramin	5. No DILI			0.287803	Schulz and Schmold 2003
Levocarnitine	5. No DILI			85.7	Cao et al. 2009	NM	N/A	no DILI concern
Liothyronine	5. No DILI			0.00245787	Clarke's Analysis of Drugs and Poisons	NM	0	no DILI concern
Mecamylamine	5. No DILI			0.141551	Young et al. 2001	NM	0	no DILI concern
Metergoline	5. No DILI			0.0696124	Martini et al. 1983
Neostigmine	5. No DILI			0.0447848	Schulz and Schmold 2003
Orphenadrine	5. No DILI			0.742418	Schulz and Schmold 2003	NM	0	no DILI concern
Oxybutynin	5. No DILI			0.0223782	Xu et al. 2008	NM	0	no DILI concern
Phenoxybenzamine	5. No DILI			0.197479	Xu et al. 2008	NM	0	no DILI concern
Phentolamine	5. No DILI		Zimmerman 1999	0.086	PharmaPendium	NM	0	no DILI concern
Procyclidine	5. No DILI			2.19176	Schulz and Schmold 2003	NM	0	no DILI concern
Propantheline	5. No DILI			0.439632	Clarke's Analysis of Drugs and Poisons	NM	0	no DILI concern
Pyridostigmine	5. No DILI			1.10369	Schulz and Schmold 2003	NM	0	no DILI concern
Streptomycin	5. No DILI		Zimmerman 1999	64.4806	Xu et al 2008	NM	N/A	no DILI concern
Zomepirac	5. No DILI	Other IADR	Zimmerman 1999	13.7113	Regenthal et al. 1999
						Key
						AR	Adverse reactions
						BW	Boxed warning
						NM	No match
						WD	Withdrawn
						WP	Warnings and precatutions

## Sheet: References
Proctor et al. Supplementary information. Part 1, tables
Cmax and DILI Annotation References
Aranda-Michel J, Koehler A, Bejarano PA, Poulos JE, Luxon BA, Khan CM, Ee LC, Balistreri WF, Weber FL,Jr (1999) Nefazodone-induced liver failure: report of three cases. Ann Intern Med 130:285-288
Bays H, Wierzbicki AS (2003) Ezetimibe: profile report. Drugs & Therapy Perspectives 19:5-6
Brittain HG (2002) Profiles of Drug Substances, Excipients, and Related Methodology. Analytical Profiles of Drug Substances and Excipients 29:1-5
Burgunder JM, Abernethy DR, Lauterburg BH (1988) Liver injury due to verapamil. Hepatogastroenterology 35:169-170
Campbell IC, Shiling DJ, Lipper S, Slater S, Murphy DL (1979) A biochemical measure of monoamine oxidase type A and B inhibitor effects in man. J Psychiatr Res 15:77-84
Cao Y, Wang YX, Liu CJ, Wang LX, Han ZW, Wang CB (2009) Comparison of pharmacokinetics of L-carnitine, acetyl-L-carnitine and propionyl-L-carnitine after single oral administration of L-carnitine in healthy volunteers. Clin Invest Med 32:E13-9
Chen M, Vijay V, Shi Q, Liu Z, Fang H, Tong W (2011) FDA-approved drug labeling for the study of drug-induced liver injury. Drug Discov Today 16:697-703
Chen, M. Suzuki, A. Thakkar, S., Yu, K. Hu, C, Tong, T. (2016) DILIrank: the largest reference drug list ranked by the risk for developing drug-induced liver injury in humans, Drug Discov Today
Clarke's Analysis of Drugs and Poisons [online] (accessed 2014)
Coban S, Ceydilek B, Ekiz F, Erden E, Soykan I (2005) Levofloxacin-induced acute fulminant hepatic failure in a patient with chronic hepatitis B infection. Ann Pharmacother 39:1737-1740
Dawson S, Stahl S, Paul N, Barber J, Kenna JG (2012) In vitro inhibition of the bile salt export pump correlates with risk of cholestatic drug-induced liver injury in humans. Drug Metab Dispos 40:130-138
El H,II, Malik SM, Alwakeel HR, Shaikh OS, Sasatomi E, Kandil HM (2009) Celecoxib-induced cholestatic liver failure requiring orthotopic liver transplantation. World J Gastroenterol 15:3937-3939
El-Naggar MH, Helmy A, Moawad M, Al-Omary M, Al-Kadhi Y, Habib B (2008) Late-onset rosiglitazone-associated acute liver failure in a patient with Hodgkin's lymphoma. Ann Pharmacother 42:713-718
FDA.gov [Accessed 2016]
Figueira-Coelho J, Pereira O, Picado B, Mendonca P, Neves-Costa J, Neta J (2010) Acute hepatitis associated with the use of levofloxacin. Clin Ther 32:1733-1737
Floyd JS, Barbehenn E, Lurie P, Wolfe SM (2009) Case series of liver failure associated with rosiglitazone and pioglitazone. Pharmacoepidemiol Drug Saf 18:1238-1243
Foran JM, Oscier D, Orchard J, Johnson SA, Tighe M, Cullen MH, de Takats PG, Kraus C, Klein M, Lister TA (1999) Pharmacokinetic study of single doses of oral fludarabine phosphate in patients with "low-grade" non-Hodgkin's lymphoma and B-cell chronic lymphocytic leukemia. J Clin Oncol 17:1574-1579
Helmy SA, El Bedaiwy HM (2013) Effect of the formulation on the bioequivalence of meloxicam: tablet and suspension. Drug Res (Stuttg) 63:331-337
Kaplowitz, N. and DeLeve, LD (2007). Drug induced liver disease, 2nd ed. Informa healthcare, New York.
Kaplowitz N, DeLeve LD (2013) Drug-induced liver disease. Academic Press
Koek GH, Stricker BH, Blok AP, Schalm SW, Desmet VJ (1994) Flucloxacillin-associated hepatic injury. Liver 14:225-229
Lavelle A, Sugrue R, Lawler G, Mulligan N, Kelleher B, Murphy DM, Gaine SP (2009) Sitaxentan-induced hepatic failure in two patients with pulmonary arterial hypertension. Eur Respir J 34:770-771
Lee MH, Graham GG, Williams KM, Day RO (2008) A benefit-risk assessment of benzbromarone in the treatment of gout. Was its withdrawal from the market in the best interest of patients?. Drug Saf 31:643-665
LiverTox.nih.gov [Accessed 2015]
Lucena MI, Garcia-Cortes M, Cueto R, Lopez-Duran J, Andrade RJ (2008) Assessment of drug-induced liver injury in clinical practice. Fundam Clin Pharmacol 22:141-158
Macfarlane B, Davies S, Mannan K, Sarsam R, Pariente D, Dooley J (1997) Fatal acute fulminant liver failure due to clozapine: a case report and review of clozapine-induced hepatotoxicity. Gastroenterology 112:1707-1709
Markert C, Hellwig R, Burhenne J, Hoffmann MM, Weiss J, Mikus G, Haefeli WE (2013) Interaction of ambrisentan with clarithromycin and its modulation by polymorphic SLCO1B1. Eur J Clin Pharmacol 69:1785-1793
Martindale: The Complete Drug Reference, Pharmaceutical Press [online]: London. (accessed 2012 and 2016)
Martini A, Moro E, Marrari P, Pacciarini MA, Sega R, Dell'Osso L, Bertelli A,Jr, Tamassia V (1983) Pharmacokinetics and bioavailability of metergoline in healthy volunteers after single i.v. and oral administration. Int J Clin Pharmacol Res 3:27-34
McAdam BF, Catella-Lawson F, Mardini IA, Kapoor S, Lawson JA, FitzGerald GA (1999) Systemic biosynthesis of prostacyclin by cyclooxygenase (COX)-2: the human pharmacology of a selective inhibitor of COX-2. Proc Natl Acad Sci U S A 96:272-277
McBurney RN, Hines WM, VonTungeln LS, Schnackenberg LK, Beger RD, Moland CL, Han T, Fuscoe JC, Chang CW, Chen JJ, Su Z, Fan XH, Tong W, Booth SA, Balasubramanian R, Courchesne PL, Campbell JM, Graber A, Guo Y, Juhasz P, Li TY, Lynch MD, Morel NM, Plasterer TN, Takach EJ, Zeng C, Beland FA (2012) The liver toxicity biomarker study phase I: markers for the effects of tolcapone or entacapone. Toxico…
Micromedex® Healthcare Series. Thomson Reuters (Healthcare) Inc. http://www.thomsonhc.com (accessed 2012).
O’brien P, Irwin W, Diaz D, Howard-Cofield E, Krejsa C, Slaughter M, Gao B, Kaludercic N, Angeline A, Bernardi P (2006) High concordance of drug-induced human hepatotoxicity with in vitro cytotoxicity measured in a novel cell-based model using high content screening. Arch Toxicol 80:580-604
Obach RS, Kalgutkar AS, Ryder TF, Walker GS (2008) In vitro metabolism and covalent binding of enol-carboxamide derivatives and anti-inflammatory agents sudoxicam and meloxicam: insights into the hepatotoxicity of sudoxicam. Chem Res Toxicol 21:1890-1899
Pariente A, Etcharry F, Cales V, Laborde Y, Ferrari S, Biour M (2006) Imatinib mesylate-induced acute hepatitis in a patient treated for gastrointestinal stromal tumour. Eur J Gastroenterol Hepatol 18:785-787
Perea G, Salar A, Altes A, Brunet S, Sierra J (2000) Acute hepatomegaly with severe liver toxicity due to all-trans-retinoic acid. Haematologica 85:551-552
Pharmapendium.com [online] accessed 2014
Porceddu M, Buron N, Roussel C, Labbe G, Fromenty B, Borgne-Sanchez A (2012) Prediction of liver injury induced by chemicals in human with a multiparametric assay on isolated mouse liver mitochondria. Toxicol Sci 129:332-345
Regenthal R, Krueger M, Koeppel C, Preiss R (1999) Drug levels: therapeutic and toxic serum/plasma concentrations of common drugs. J Clin Monit Comput 15:529-544
Reuben A, Koch DG, Lee WM (2010) Drug-induced acute liver failure: Results of a U.S. multicenter, prospective study. Hepatology 52:2065-2076
Rovei V, Chanoine F, Strolin Benedetti M (1982) Pharmacokinetics of theophylline: a dose-range study. Br J Clin Pharmacol 14:769-778
Scherrer R (2012) Anti-inflammatory Agents Part II: Chemistry And Pharmacology. Elsevier
Schulz M, Schmoldt A (2003) Therapeutic and toxic blood concentrations of more than 800 drugs and other xenobiotics. Pharmazie 58:447-474
Scott LJ (2007) Sitaxentan: in pulmonary arterial hypertension. Drugs 67:761-70; discussion 771-2
Shannon JA, Earle DP, Brodie BB, Taggart JV, Berliner RW (1944) The pharmacological basis for the rational use of atabrine in the treatment of malaria. J Pharmacol Exp Ther 81:307-330
Shiga T, Tanaka T, Irie S, Hagiwara N, Kasanuki H (2011) Pharmacokinetics of intravenous amiodarone and its electrocardiographic effects on healthy Japanese subjects. Heart Vessels 26:274-281
Smith GL, Goulbourn RA, Burt RA, Chatfield DH (1977) Preliminary studies of absorption and excretion of benoxaprofen in man. Br J Clin Pharmacol 4:585-590
Stricker, B.H.C.H. (1992). Drug induced liver injury, 2nd ed. Elsevier, Amsterdam.
van Giersbergen PL, Dingemanse J (2005) Comparative investigation of the pharmacokinetics of bosentan in Caucasian and Japanese healthy subjects. J Clin Pharmacol 45:42-47
Xu JJ, Henstock PV, Dunn MC, Smith AR, Chabot JR, de Graaf D (2008) Cellular imaging predictions of clinical drug-induced liver injury. Toxicol Sci 105:97-105
Young JM, Shytle RD, Sanberg PR, George TP (2001) Mecamylamine: new therapeutic uses and toxicity/risk profile. Clin Ther 23:532-565
Zimmerman, H.J. (1999). Hepatotoxicity: the adverse effects of drugs and other chemicals on the liver, 2nd ed. Lippincott Williams and Wilkins, Philadelphia.

## Sheet: S2 PHH Data
Proctor et al. Supplementary information. Part 1, tables
Supplementary table S-2. Cytotoxicity Assessment in 2D Primary Human Hepatocytes
Drug-induced cytotoxicity, as measured by decreases in total cellular ATP content, of the 110 compounds was determined in primary human hepatocytes (PHH) treated for 48 h. Data are IC50 values or IC50/Cmax total. P/N denotes compounds classified as DILI positive (P; DILI severity categories 1, 2 and 3) or DILI negative (N; DILI severity categories 4 and 5); n denotes number of experimental replic…
Compound	DILI severity category	P/N	Cmax (µM)	Geomean IC50 (uM)	Geomean IC50/Cmax	n
Amiodarone	1. Severe Clinical DILI	P	5.26877	44.97	8.5352	1
Benoxaprofen	1. Severe Clinical DILI	P	149.143	100	0.670498	1
Benzbromarone	1. Severe Clinical DILI	P	23.5805	171.4	7.26873	1
Bosentan	1. Severe Clinical DILI	P	7.43273	200	26.908	1
Danazol	1. Severe Clinical DILI	P	207.435	107.8	0.519681	1
Dantrolene	1. Severe Clinical DILI	P	3.946	100	25.3421	1
Felbamate	1. Severe Clinical DILI	P	398.758	100	0.250779	1
Flutamide	1. Severe Clinical DILI	P	5.43061	72.99	13.4405	1
Ketoconazole	1. Severe Clinical DILI	P	11.2903	47.18	4.17882	1
Lapatinib	1. Severe Clinical DILI	P	19.0197	33.2596	1.7487	2
Methotrexate	1. Severe Clinical DILI	P	4.99516	100	20.0194	1
Nefazodone	1. Severe Clinical DILI	P	4.25526	36.2446	8.51761	2
Perhexiline	1. Severe Clinical DILI	P	2.16224	11.21	5.18444	1
Sitax(s)entan	1. Severe Clinical DILI	P	28.5777	500	17.4962	1
Stavudine	1. Severe Clinical DILI	P	3.46278	500	144.393	1
Sudoxicam	1. Severe Clinical DILI	P	77.0644	100	1.29762	1
Sunitinib	1. Severe Clinical DILI	P	70.8	13.25	0.187147	1
Tienilic Acid	1. Severe Clinical DILI	P	82.737	100	1.20865	1
Tolcapone	1. Severe Clinical DILI	P	47.577	158.1	3.32303	1
Troglitazone	1. Severe Clinical DILI	P	6.38674	100	15.6574	1
Trovafloxacin	1. Severe Clinical DILI	P	5.01978	125	24.9015	2
Valproic acid	1. Severe Clinical DILI	P	693.433	100	0.14421	1
Ximelagatran	1. Severe Clinical DILI	P	0.45	200	444.444	1
Amodiaquine	2. High Clinical DILI Concern	P	1.91086	18.5	9.68151	1
Atorvastatin	2. High Clinical DILI Concern	P	0.06	100	1666.67	1
Azathioprine	2. High Clinical DILI Concern	P	7.21337	100	13.8632	1
Carbamazepine	2. High Clinical DILI Concern	P	50.7896	500	9.84454	1
Celocoxib	2. High Clinical DILI Concern	P	2.54497	155.3	61.0224	1
Clozapine	2. High Clinical DILI Concern	P	2.44781	4.085	1.66884	1
Diclofenac	2. High Clinical DILI Concern	P	10.13	500	49.3582	1
Flucloxacillin	2. High Clinical DILI Concern	P	66.0982	4669	70.6373	1
Imipramine	2. High Clinical DILI Concern	P	0.534931	52.62	98.3678	1
Indomethacin	2. High Clinical DILI Concern	P	8.38481	100	11.9263	1
Itraconazole	2. High Clinical DILI Concern	P	2.83435	25	8.82037	2
Levofloxacin	2. High Clinical DILI Concern	P	15.7733	500	31.6991	1
Meloxicam	2. High Clinical DILI Concern	P	5.21	100	19.1939	1
Naproxen	2. High Clinical DILI Concern	P	325.719	100	0.307013	1
Nimesulide	2. High Clinical DILI Concern	P	21.0827	435.5	20.6568	1
Nitrofurantoin	2. High Clinical DILI Concern	P	20.9943	29.35	1.398	1
Paroxetine	2. High Clinical DILI Concern	P	0.2	15.29	76.45	1
Rosiglitazone	2. High Clinical DILI Concern	P	1.04357	100	95.8249	1
Simvastatin	2. High Clinical DILI Concern	P	0.0238909	100	4185.7	1
Tacrine	2. High Clinical DILI Concern	P	0.0796933	106.5	1336.37	1
Tamoxifen	2. High Clinical DILI Concern	P	0.4	18.66	46.65	1
Ticlopidine	2. High Clinical DILI Concern	P	8.07473	100	12.3843	1
Zileuton	2. High Clinical DILI Concern	P	13.1195	100	7.62226	1
Acetaminophen	3. Low Clinical DILI Concern	P	165.384	4596	27.7898	1
Acetylsalicylic acid	3. Low Clinical DILI Concern	P	1110.12	1000	0.9008	1
Amitriptyline	3. Low Clinical DILI Concern	P	0.720955	41.75	57.9093	1
beta-Estradiol	3. Low Clinical DILI Concern	P	0.0006	100	166667	1
Chlorpheniramine	3. Low Clinical DILI Concern	P	0.0437198	100	2287.29	1
Chlorpromazine	3. Low Clinical DILI Concern	P	0.94084	19.19	20.3967	1
Clomipramine	3. Low Clinical DILI Concern	P	0.794024	25.31	31.8756	1
Cyclophosphamide	3. Low Clinical DILI Concern	P	143	2000	13.986	1
Desipramine	3. Low Clinical DILI Concern	P	1.87701	37.36	19.904	1
Fluoxetine	3. Low Clinical DILI Concern	P	0.0484925	16.53	340.877	1
Furazolidone	3. Low Clinical DILI Concern	P	1.51004	68.3	45.2307	1
Metformin	3. Low Clinical DILI Concern	P	7.7421	100	12.9164	1
Mitomycin C	3. Low Clinical DILI Concern	P	7.1	14.79	2.0831	1
Nifedipine	3. Low Clinical DILI Concern	P	0.288742	100	346.33	1
Penicillin V	3. Low Clinical DILI Concern	P	14.2698	100	7.0078	1
Phenformin	3. Low Clinical DILI Concern	P	0.63	5.095	8.0873	1
Pimozide	3. Low Clinical DILI Concern	P	0.11	17.57	159.727	1
Pioglizatone	3. Low Clinical DILI Concern	P	2.94581	125	42.4332	2
Quinacrine	3. Low Clinical DILI Concern	P	257.526	7.256	0.0281758	1
Rosuvastatin	3. Low Clinical DILI Concern	P	0.01	100	10000	1
Spectinomycin	3. Low Clinical DILI Concern	P	322.97	100	0.309626	1
Tretinoin	3. Low Clinical DILI Concern	P	1.33138	100	75.11	1
Verapamil	3. Low Clinical DILI Concern	P	0.549932	104.6	190.205	1
Bumetanide	4. Enzyme Elevations in Clinic	N	0.0847932	10	117.934	1
Buspirone	4. Enzyme Elevations in Clinic	N	0.0103761	200	19275	1
Cycloserine	4. Enzyme Elevations in Clinic	N	333.039	10	0.0300265	1
Dabigatran	4. Enzyme Elevations in Clinic	N	0.373261	25	66.9773	1
Dexamethasone	4. Enzyme Elevations in Clinic	N	0.224227	100	445.977	1
Entacapone	4. Enzyme Elevations in Clinic	N	3.27557	100.2	30.5901	1
Ethotion	4. Enzyme Elevations in Clinic	N	367.233	1250	3.40383	2
Felodipine	4. Enzyme Elevations in Clinic	N	0.0312293	10	320.212	1
Fludarabine	4. Enzyme Elevations in Clinic	N	0.170038	50	294.052	1
Meclofenamate	4. Enzyme Elevations in Clinic	N	81.0741	292.5	3.60781	1
Minoxidil	4. Enzyme Elevations in Clinic	N	1.19474	100	83.7	1
Nadolol	4. Enzyme Elevations in Clinic	N	0.808013	100	123.76	1
Nicardipine	4. Enzyme Elevations in Clinic	N	0.0813296	100	1229.56	1
Pargyline	4. Enzyme Elevations in Clinic	N	1.00485	100	99.5175	1
Penbutolol	4. Enzyme Elevations in Clinic	N	1.02941	15.72	15.2709	1
Theophylline	4. Enzyme Elevations in Clinic	N	83.81	100	1.19318	1
Albuterol	5. No DILI	N	0.0835733	10	119.656	1
Alendronate	5. No DILI	N	0.0200723	10	498.2	1
Ambrisentan	5. No DILI	N	0.792749	100	126.143	1
Benserazide	5. No DILI	N	3.88742	500	128.62	1
Benztropine	5. No DILI	N	0.585499	27.76	47.4125	1
Digoxin	5. No DILI	N	0.005	0.15	30	3
Flavoxate	5. No DILI	N	1.78818	10	5.59229	1
Flumazenil	5. No DILI	N	1.12105	250	223.006	1
Guanethidine	5. No DILI	N	0.0504261	10	198.31	1
Hyoscyamine (Daturine)	5. No DILI	N	0.0863946	10	115.748	1
Indoramin	5. No DILI	N	0.287803	50	173.73	1
Levocarnitine	5. No DILI	N	85.7	10000	116.686	1
Liothyronine	5. No DILI	N	0.00245787	10	4068.56	1
Mecamylamine	5. No DILI	N	0.141551	50	353.231	1
Metergoline	5. No DILI	N	0.0696124	20.05	288.023	1
Neostigmine	5. No DILI	N	0.0447848	10	223.29	1
Orphenadrine	5. No DILI	N	0.742418	80.51	108.443	1
Oxybutynin	5. No DILI	N	0.0223782	10	446.862	1
Phenoxybenzamine	5. No DILI	N	0.197479	50	253.192	1
Phentolamine	5. No DILI	N	0.086	100	1162.79	1
Procyclidine	5. No DILI	N	2.19176	97.94	44.6855	1
Propantheline	5. No DILI	N	0.439632	50	113.731	1
Pyridostigmine	5. No DILI	N	1.10369	200	181.21	1
Streptomycin	5. No DILI	N	64.4806	100	1.55085	1
Zomepirac	5. No DILI	N	13.7113	1000	72.9325	1

## Sheet: S3 hLiMT data
Proctor et al. Supplementary information. Part 1, tables
Supplementary table S-3. hLiMT Cell Cytotoxicity
Drug-induced cytotoxicity, as measured by decreases in total cellular ATP content, of the 110 compounds was determined in human liver microtissues (hLiMT) treated for 14 days. Data are IC50 values or IC50/Cmax total. P/N denotes compounds classified as DILI positive (P; DILI severity categories 1, 2 and 3) or DILI negative (N; DILI severity categories 4 and 5); n denotes number of experimental re…
							NPC. Lot:				PHH Lot:
Compound name	DILI severity category	P/N	Cmax	Geomean IC50 [µM]	Geomean IC50/cmax	n	RHV	JJB	ZAR	QCU	IZT	OFA	SSR	EBP			human donor	Gender	Age	Race
Amiodarone	1. Severe Clinical DILI	P	5.3	31.6	5.97	5	3	1	1								Hepatocytes
Benoxaprofen	1. Severe Clinical DILI	P	149.1	100	0.670691	1			1								IZT	Female	44	Caucasian
Benzbromarone	1. Severe Clinical DILI	P	23.6	11.8	0.5	1				1							OFA	Female	78	Caucasian
Bosentan	1. Severe Clinical DILI	P	7.43	93	12.52	5	4	1									SSR	Male	22	Caucasian
Danazol	1. Severe Clinical DILI	P	207.44	100	0.482067	1			1								EBP	Male	31	Caucasian
Dantrolene	1. Severe Clinical DILI	P	3.95	100	25.3165	1			1								NPCs
Felbamate	1. Severe Clinical DILI	P	398.8	100	0.250752	1			1								RHV	Female	27	Caucasian
Flutamide	1. Severe Clinical DILI	P	5.4	25.7	4.75926	1	1										JJB	Male	22	Caucasian
Ketoconazole	1. Severe Clinical DILI	P	11.3	4.6	0.40708	1			1								ZAR	Female	42	Caucasian
Lapatinib	1. Severe Clinical DILI	P	19.02	27.3	1.42	2	1	1									QGU	Female	54	Hispanic
Methotrexate	1. Severe Clinical DILI	P	4.995	100	20.02	1			1
Nefazodone	1. Severe Clinical DILI	P	4.3	29.4	6.83	5	3	1	1
Perhexiline	1. Severe Clinical DILI	P	2.16	2.6	1.15	4	2	1	1
Sitax(s)entan	1. Severe Clinical DILI	P	28.58	249.1	8.71589	1		1
Stavudine	1. Severe Clinical DILI	P	3.46283	500	144.391	1		1
Sudoxicam	1. Severe Clinical DILI	P	77	100	1.2987	1			1
Sunitinib	1. Severe Clinical DILI	P	70.8	2	0.03	2	1	1
Tienilic Acid	1. Severe Clinical DILI	P	82.7	567	6.85611	1				1
Tolcapone	1. Severe Clinical DILI	P	47.6	19	0.33	4	3	1
Troglitazone	1. Severe Clinical DILI	P	6.4	14.6	2.28	5	3	1	1
Trovafloxacin	1. Severe Clinical DILI	P	5.02	125	24.9	2		1	1
Valproic acid	1. Severe Clinical DILI	P	693.433	100	0.14421	1			1
Ximelagatran	1. Severe Clinical DILI	P	0.45	150.6	334.65	4	3	1
Amodiaquine	2. High Clinical DILI Concern	P	1.91086	7.8	4.08193	1	1
Atorvastatin	2. High Clinical DILI Concern	P	0.06	6	99.62	4	3		1
Azathioprine	2. High Clinical DILI Concern	P	7.2	22.2	3.08333	1			1
Carbamazepine	2. High Clinical DILI Concern	P	50.8	267	5.25591	1				1
Celocoxib	2. High Clinical DILI Concern	P	2.54497	26.2	10.2948	1	1
Clozapine	2. High Clinical DILI Concern	P	2.4	34.8	14.5	1			1
Diclofenac	2. High Clinical DILI Concern	P	10.1	61.4	6.08	5	3	1	1
Flucloxacillin	2. High Clinical DILI Concern	P	66.1	12176	184.206	1		1
Imipramine	2. High Clinical DILI Concern	P	0.535	45.9	85.7944	1			1
Indomethacin	2. High Clinical DILI Concern	P	8.4	100	11.9048	1			1
Itraconazole	2. High Clinical DILI Concern	P	2.8	1.6	0.571429	1			1
Levofloxacin	2. High Clinical DILI Concern	P	15.8	320	20.2532	1				1
Meloxicam	2. High Clinical DILI Concern	P	5.21	100	19.1939	1	1
Naproxen	2. High Clinical DILI Concern	P	325.7	100	0.307031	1			1
Nimesulide	2. High Clinical DILI Concern	P	21.08	60.5	2.87002	1				1
Nitrofurantoin	2. High Clinical DILI Concern	P	21	69.1	3.29048	1			1
Paroxetine	2. High Clinical DILI Concern	P	0.2	12	60	1			1
Rosiglitazone	2. High Clinical DILI Concern	P	1	37.7	37.7	1				1
Simvastatin	2. High Clinical DILI Concern	P	0.02	9.2	460	1			1
Tacrine	2. High Clinical DILI Concern	P	0.1	69.6	696.2	2			1	1
Tamoxifen	2. High Clinical DILI Concern	P	0.4	2.5	6.25	1			1
Ticlopidine	2. High Clinical DILI Concern	P	8.1	22.5	2.77778	1				1
Zileuton	2. High Clinical DILI Concern	P	13.1	100	7.63359	1			1
Acetaminophen	3. Low Clinical DILI Concern	P	165.4	572.8	3.46	3	2	1
Acetylsalicylic acid	3. Low Clinical DILI Concern	P	1110	1000	0.900901	1				1
Amitriptyline	3. Low Clinical DILI Concern	P	0.721	18.8	26.0749	1			1
beta-Estradiol	3. Low Clinical DILI Concern	P	0.0006	13.5	22500	1	1
Chlorpheniramine	3. Low Clinical DILI Concern	P	0.044	94.2	2140.91	1	1										OFA/RHV	SSR/RHV	EBP/RHV
Chlorpromazine	3. Low Clinical DILI Concern	P	0.94	7.4	7.61	16	10	1									2	2	1
Clomipramine	3. Low Clinical DILI Concern	P	0.794	11.3	14.2317	1			1
Cyclophosphamide	3. Low Clinical DILI Concern	P	143	2000	13.986	1				1
Desipramine	3. Low Clinical DILI Concern	P	1.877	23.8	12.6798	1			1
Fluoxetine	3. Low Clinical DILI Concern	P	0.05	11.3	22.6	1			1
Furazolidone	3. Low Clinical DILI Concern	P	1.51	42.9	28.44	3	1	1	1
Metformin	3. Low Clinical DILI Concern	P	7.742	100	12.9166	1	1
Mitomycin C	3. Low Clinical DILI Concern	P	7.1	0.8	0.112676	1			1
Nifedipine	3. Low Clinical DILI Concern	P	0.3	100	333.333	1			1
Penicillin V	3. Low Clinical DILI Concern	P	14.2698	100	7.0078	1	1
Phenformin	3. Low Clinical DILI Concern	P	0.63	12.5	19.8413	1	1
Pimozide	3. Low Clinical DILI Concern	P	0.11	6	54.5455	1			1
Pioglizatone	3. Low Clinical DILI Concern	P	2.94581	15.6	5.29567	1				1
Quinacrine	3. Low Clinical DILI Concern	P	257.5	2	0.00776699	1			1
Rosuvastatin	3. Low Clinical DILI Concern	P	0.01	7.8	780	1	1
Spectinomycin	3. Low Clinical DILI Concern	P	322.97	100	0.309626	1	1
Tretinoin	3. Low Clinical DILI Concern	P	1.331	17	12.7724	1			1
Verapamil	3. Low Clinical DILI Concern	P	0.549932	44.9	81.6465	1	1
Bumetanide	4. Enzyme Elevations in Clinic	N	0.0848	10	117.925	1		1
Buspirone	4. Enzyme Elevations in Clinic	N	0.01	163	16300	1				1
Cycloserine	4. Enzyme Elevations in Clinic	N	333	7462	22.4084	1	1
Dabigatran	4. Enzyme Elevations in Clinic	N	0.373	50	134.048	1		1
Dexamethasone	4. Enzyme Elevations in Clinic	N	0.224	100	446.429	1			1
Entacapone	4. Enzyme Elevations in Clinic	N	3.276	152.31	46.49	4	3	1
Ethotion	4. Enzyme Elevations in Clinic	N	367.233	150	0.40846	1		1
Felodipine	4. Enzyme Elevations in Clinic	N	0.031	10	322.581	1		1
Fludarabine	4. Enzyme Elevations in Clinic	N	0.170038	6.8	39.91	2	1	1
Meclofenamate	4. Enzyme Elevations in Clinic	N	81.074	23.1	0.28	4	3	1
Minoxidil	4. Enzyme Elevations in Clinic	N	1.195	100	83.682	1		1
Nadolol	4. Enzyme Elevations in Clinic	N	0.808	100	123.762	1		1
Nicardipine	4. Enzyme Elevations in Clinic	N	0.081	10	123.457	1		1
Pargyline	4. Enzyme Elevations in Clinic	N	1	100	100	1		1
Penbutolol	4. Enzyme Elevations in Clinic	N	1.029	39	37.8	2	1	1
Theophylline	4. Enzyme Elevations in Clinic	N	83.81	100	1.19318	1	1
Albuterol	5. No DILI	N	0.084	10	119.048	1		1
Alendronate	5. No DILI	N	0.02	10	500	1		1
Ambrisentan	5. No DILI	N	0.793	100	126.103	1		1
Benserazide	5. No DILI	N	3.887	62.5	16.0792	1		1
Benztropine	5. No DILI	N	0.585	13.8	23.66	2	1	1
Digoxin	5. No DILI	N	0.005	0.33	66.93	2	1	1
Flavoxate	5. No DILI	N	1.788	10	5.59284	1		1
Flumazenil	5. No DILI	N	1.12105	250	223.006	1	1
Guanethidine	5. No DILI	N	0.05	10	200	1		1
Hyoscyamine (Daturine)	5. No DILI	N	0.0863946	10	115.748	1		1
Indoramin	5. No DILI	N	0.288	50	173.611	1		1
Levocarnitine	5. No DILI	N	85.7	10000	116.686	1		1
Liothyronine	5. No DILI	N	0.00245791	10	4068.5	1		1
Mecamylamine	5. No DILI	N	0.141551	25	176.615	1		1
Metergoline	5. No DILI	N	0.07	7.8	111.429	1			1
Neostigmine	5. No DILI	N	0.045	10	222.222	1		1
Orphenadrine	5. No DILI	N	0.742	100	134.771	1		1
Oxybutynin	5. No DILI	N	0.022	10	454.545	1		1
Phenoxybenzamine	5. No DILI	N	0.197	25	126.904	1		1
Phentolamine	5. No DILI	N	0.086	100	1162.79	1			1
Procyclidine	5. No DILI	N	2.19176	116.8	53.3	2	1	1
Propantheline	5. No DILI	N	0.439632	50	113.731	1		1
Pyridostigmine	5. No DILI	N	1.104	100	90.5797	1		1
Streptomycin	5. No DILI	N	64.4806	100	1.55085	1	1
Zomepirac	5. No DILI	N	13.7	1000	72.9927	1				1

## Sheet: S4 hLiMT short vs long
Proctor et al. Supplementary information. Part 1, tables
Supplementary table S-4. Comparison of hLiMT IC50 values for which cell viability was determined at days 5 -6 (short) and 14 days (long).
Drug-induced cytotoxicity, as measured by decreases in total cellular ATP content, of a subset of 38 compounds was determined in human liver microtissues (hLiMT) treated for either 5/6 days (IC50 SHORT) or 14 days (IC50 LONG). PP/N denotes compounds classified as DILI positive (P; DILI severity categories 1, 2 and 3) or DILI negative (N; DILI severity categories 4 and 5); n denotes number of expe…
Compound name	DILI severity category	P/N	IC50 SHORT [µM]	IC50 LONG [µM]	n SHORT	n LONG
Acetaminophen	3	P	911	572.8	2	4
Amiodarone	1	P	65.9	31.6	2	5
Atorvastatin	2	P	70.7	6	2	4
beta-Estradiol	3	P	42	13.5	1	1
Bosentan	1	P	100	93	2	5
Chlorpheniramine	3	P	100	94.2	1	1
Chlorpromazine	3	P	10.9	7.1	8	16
Diclofenac	2	P	100	61.4	1	5
Ezetimibe	3	P	45.6	45.5	1	1
Flutamide	1	P	12.5	25.7	1	1
Furazolidone	3	P	64.9	42.9	2	3
Indomethacin	2	P	100	100	1	1
Ketoconazole	1	P	8.5	4.6	1	1
Meloxicam	2	P	100	100	1	1
Metergoline	5	N	12.3	7.8	1	1
Metformin	3	P	100	100	1	1
Methotrexate	1	P	100	100	1	1
Naproxen	2	P	100	100	1	1
Nefazodone	1	P	25.3	29.4	2	5
Nitrofurantoin	2	P	100	69.1	1	1
Paroxetine	2	P	21.3	12	1	1
Penicillin V	3	P	100	100	1	1
Perhexiline	1	P	4.2	2.5	2	4
Phenformin	3	P	7.7	12.5	1	1
Quinacrine	3	P	3.7	2	1	1
Rosuvastatin	3	P	34.2	7.8	1	1
Simvastatin	2	P	67.2	9.2	1	1
Spectinomycin	3	P	100	100	1	1
Streptomycin	5	N	100	100	1	1
Tamoxifen	2	P	3.6	2.5	1	1
Theophylline	4	N	100	100	1	1
Tolcapone	1	P	30.1	15.5	2	4
Tretinoin	3	P	29.2	17	1	1
Troglitazone	1	P	25.6	14.6	1	5
Ximelagatran	1	P	200	150.6	1	4

## Sheet: S5 alpha-GST
Proctor et al. Supplementary information. Part 1, tables
Supplementary table S-5. hLiMT alpha-GST release
Drug-induced cytotoxicity, as measured by decreases in total cellular ATP content and increased release of α-GST into the medium, of the 14 compounds was determined in human liver microtissues (hLiMT) treated for 14 days. Data are IC50 values, baseline α-GST values recorded in microtissues dosed with vehicle alone and the maximum fold release relative to the baseline value for each compound along…
Compound name	DILI severity category	IC50 (µM; ATP-assay)	IC50 (µM; α-GST assay)	baseline α- GST release (µg/mL)	Max. Fold release
Amiodarone	1. Severe Clinical DILI	29.77	45.68	3.62	23.47 at 200 µM
Nefazodone	1. Severe Clinical DILI	~44.9	48.49	1.69	66.53 at 100 µM
Perhexiline	1. Severe Clinical DILI	2.01	6.26	3.89	28.54 at 25 µM
Tolcapone	1. Severe Clinical DILI	19.3	62.4	4.57	30.11 at 500 µM
Troglitazone	1. Severe Clinical DILI	10.83	13.96	3.13	25.03 at 25 µM
Ximelagatran	1. Severe Clinical DILI	120.7	n/a	2.61	n/a
Diclofenac	2. High Clinical DILI Concern	45.6	209.6	3.47	27.61 at 500 µM
Acetaminophen	3. Low Clinical DILI Concern	732.5	3257	1.89	12.21 at 10000 µM
Chlorpromazine	3. Low Clinical DILI Concern	7	45.41	3.33	40.55 at 200 µM
Dexamethasone	4. Enzyme Elevations in Clinic	n/a	n/a	2.92	n/a
Nadolol	4. Enzyme Elevations in Clinic	n/a	n/a	4.86	n/a
Pargyline	4. Enzyme Elevations in Clinic	n/a	n/a	1.9	n/a
Levocarnitine	5. No DILI	n/a	n/a	1.77	n/a
Orphenadrine	5. No DILI	n/a	n/a	2.56	n/a
